# Supplementary material for: Large Intron Inversions in Romanian Patients with Hemophilia A—First Report
Source: Medicina (Kaunas). 2023 Oct 13;59(10):1821. doi: 10.3390/medicina59101821 (PMC10608589; doi:10.3390/medicina59101821)
Supplement: Supplementary file 1 [file medicina-59-01821-s001.zip]

Archive with 1 entries (1 files):
- medicina-2635052-supplementary.pdf
